# Supplementary material for: Rice (Oryza sativa L.) Grain Size, Shape, and Weight-Related QTLs Identified Using GWAS with Multiple GAPIT Models and High-Density SNP Chip DNA Markers
Source: Plants (Basel). 2023 Nov 30;12(23):4044. doi: 10.3390/plants12234044 (PMC10708019; doi:10.3390/plants12234044)
Supplement: Supplementary file 1 [file plants-12-04044-s001.zip]

Archive with 1 entries (1 files):
- plants-2644637-supplementary.pdf
